# Supplementary material for: Clinical characteristics, management, and prognosis of pembrolizumab-induced immune-related oral mucositis
Source: Front Immunol. 2026 Jan 28;17:1710588. doi: 10.3389/fimmu.2026.1710588 (PMC12891108; doi:10.3389/fimmu.2026.1710588)
Supplement: Supplementary file 1 [file Table1.xlsx]

## Sheet: Ipilimumab-Induced_Nephritis_Su
Reference	Age	Gender	Region	Indication	Dosage	Mucositis Onset Time	Clinical Manifestation	Endoscopic/Biopsy Finding	Management	Outcome	Recovery Time	Rechallenge	WHO-UMC causality category
Bezinelli et al. (2019)	47	Female	Brazil	Ovarian clear cell adenocarcinoma (stage IVB)	2 mg/kg IV Q3W	6 weeks	Painful oral ulcers, conjunctival/nasal/laryngeal lesions with fibrosis	Biopsy: subepithelial cleavage; IgG deposition	Multi-line immunosuppression (corticosteroids, infliximab, mycophenolate, rituximab)	Improvement	None mentioned	No	Probable
Korman et al. (2020)	NA	Male	USA	Undifferentiated pleomorphic sarcoma	None mentioned	24 weeks	Gum pain, bleeding, gingival enlargement, cobblestoned mucosa	Biopsy: CD138+ polyclonal plasma cells	Topical anesthetics only	Improvement	52 weeks	None mentioned	Probable
Wellen et al. (2025)	66	Male	USA	Metastatic clear cell RCC	200 mg IV Q3W + axitinib 5 mg BID	12 weeks	Painful oral plaques/erosions (grade 2), later hand ulcers	Biopsy: lichenoid infiltrate; viral stains negative	Dexamethasone rinse, prednisone, IV methylprednisolone; pembrolizumab stopped	Improvement	None mentioned	No	Probable
Duan et al. (2021)	75	Male	China	Urothelial carcinoma	None mentioned	20 weeks	Painful oral erosions, white patches	Biopsy: subepithelial clefting; DIF: IgG/C3; anti-BP180↑	Topical steroids; pembrolizumab stopped	Improvement	6 weeks	No	Probable
Fellouah et al. (2023)	65	Female	Canada	Advanced endometrial carcinoma	None mentioned	27 weeks	Dysphagia, fragile esophageal mucosa (Grade 2 esophagitis)	Endoscopy: lacerations; biopsy: lymphocytic/eosinophilic infiltrates	pembrolizumab stop	Improvement	3 weeks	Pembrolizumab resumed, no recurrence	Possible
Lagos-Villaseca et al. (2023)	84	Male	Chile/USA	Metastatic urothelial carcinoma	200 mg IV Q3W	56 weeks	Odynophagia, dysphagia, hoarseness, laryngeal ulcers	Laryngoscopy: fibrin-covered ulcers; anti-BP180+	Prednisone, methotrexate; pembrolizumab stopped	Improvement	36 weeks	No	Probable
Dang et al. (2020)	80	Female	USA	Metastatic melanoma	None mentioned	24 weeks	Severe dysphagia, airway obstruction (grade 4 mucositis)	Biopsy: granulation tissue, fibrinopurulent exudate	Prednisone; infliximab	Complete remission	None mentioned	No	Probable
Zumelzu et al. (2018)	83	Female	France	Metastatic melanoma	2 mg/kg IV Q3W	66 weeks	Gingivitis, blister, pseudomembrane-covered erosion	Biopsy: subepithelial cleavage; DIF IgG++/C3++; IEM lamina densa deposits	Doxycycline 100 mg/d + topical betamethasone rinses	Complete remission	6 weeks	No	Probable
Sheth et al. (2021)	74	Male	India	Advanced NSCLC	200 mg IV Q3W	20 weeks	Odynophagia, oral ulcers (Grade II mucositis)	No biopsy	Fluconazole, topical hydrocortisone; folate + B12	Improvement	2 weeks	No	Probable
Haug et al. (2018)	62	Male	Germany	Metastatic Merkel cell carcinoma	2 mg/kg IV Q3W	13 weeks	Oral erosions, aphthous ulcers, weight loss	DIF: linear C3; IIF: IgG/IgA autoantibodies; ELISA anti-BP180↑; immunoblot LAD-1+	Doxycycline + topical mometasone	Improvement	6 weeks	No	Probable
Pelster et al. (2019)	72	Male	USA	hypopharyngeal SCC	200 mg IV Q3W	52 weeks	Odynophagia, cough, choking, aspiration, hoarseness; laryngeal edema; grade 4 mucositis	Videostroboscopy: supraglottic erythema/edema, vocal cord edema, airway narrowing	High-dose steroids; pembrolizumab stopped	Improvement	4.5 months	No	Probable
Yoon et al. (2020)	61	Male	Korea	Advanced squamous cell carcinoma of the lung	200 mg IV Q3W	12 weeks	Severe oral pain, multiple ulcers (lips, tongue, palate)	Biopsy: neutrophilic infiltration, no infection	Steroids; opioids	Full recovery	24 weeks	Yes, pembrolizumab resumed without recurrence	Possible
Porat Ben Amy et al. (2020) – Case #1	15	Male	Israel	Anaplastic astrocytoma	100 mg Q3W	3 weeks	Extensive painful ulcers (tongue, buccal, palate), superficial mucocele; VAS 10	No biopsy	Topical corticosteroids, tacrolimus, lidocaine, benzydamine ineffective; laser relieved pain	No healing; died (cancer progression)	No healing	No	Probable
Porat Ben Amy et al. (2020) – Case #2	88	Male	Israel	Lung adenocarcinoma	200 mg IV Q3W	6 weeks	Extensive painful ulcers (tongue, buccal, labial); VAS 9	Biopsy: ulceration, inflammation; DIF: IgA cytoid bodies	clobetasol	Improvement	3 weeks	No	Probable
Acero Brand et al. (2018)	69	Male	Canada	Recurrent metastatic SCC of supraglottic larynx	200 mg IV Q3W	42 weeks	Dysphagia → grade 4 oral, pharyngeal, and esophageal mucositis	Endoscopy: ulcerating esophagitis (EDS); biopsy: ulceration + granulation tissue	IV methylpred 2 mg/kg → oral prednisone	Improvement	2 weeks	No	Probable
Huntley et al. (2020) – Case #1	62	Male	USA	Advanced bladder cancer	None mentioned	6 weeks	Painful oral/pharyngeal ulcers; later widespread erosions (SJS/TEN)	Biopsy: ulcerated epithelium + granulation tissue; DIF/ELISA negative	Topical rinses, prednisone	Improvement	24 weeks	No	Possible
Huntley et al. (2020) – Case #2	70	Male	USA	Metastatic NSCLC	None mentioned	43 weeks	Severe oral mucositis, buccal mass, bleeding	Biopsy: papillary hyperplasia, parakeratosis, mild atypia	Prednisone, pembrolizumab stopped	Improvement	40 weeks	Yes, pembrolizumab resumed without recurrence	Possible
Lederhandler et al. (2018)	78	Female	USA	Metastatic lung adenocarcinoma	None mentioned	52 weeks	Grade 3 ulcerative OM: diffuse erosions, hemorrhagic crusting lips, oral mucosa erosions	Biopsy: ulcer bed; lymphocytic/histiocytic/neutrophilic infiltrates; DIF negative	IV acyclovir, dexamethasone swish, topical triamcinolone, oral prednisone	Improvement	6 weeks	Yes, Unspecified	Possible
