# Supplementary material for: Clinical characteristics, management, and prognosis of pembrolizumab-induced immune-related oral mucositis
Source: Front Immunol. 2026 Jan 28;17:1710588. doi: 10.3389/fimmu.2026.1710588 (PMC12891108; doi:10.3389/fimmu.2026.1710588)
Supplement: Supplementary file 2 [file Table2.xlsx]

## Sheet: Ipilimumab-Induced_Nephritis_Su
JBI Critical Appraisal Checklist for Case Report Quality Assessment
Reference	Were patient’s demographic characteristics clearly described?	Was the patient’s history clearly described and presented as a timeline?	Was the current clinical condition of the patient on presentation clearly described?	Were diagnostic tests or assessment methods and the results clearly described?	Was the intervention(s) or treatment procedure(s) clearly described?	Was the post-intervention clinical condition clearly described?	Were adverse events (harms) or unanticipated events identified and described?	Does the case report provide takeaway lessons?	Overall appraisal
Bezinelli et al. (2019)	Yes	Yes	Yes	Yes	Yes	Yes	Yes	Yes	Include
Korman et al. (2020)	Unclear	Yes	Yes	Yes	Yes	Yes	Yes	Yes	Include
Wellen et al. (2025)	Yes	Yes	Yes	Yes	Yes	Yes	Yes	Yes	Include
Duan et al. (2021)	Yes	Yes	Yes	Yes	Yes	Yes	Yes	Yes	Include
Fellouah et al. (2023)	Yes	Yes	Yes	Yes	Yes	Yes	Yes	Yes	Include
Lagos-Villaseca et al. (2023)	Yes	Yes	Yes	Yes	Yes	Yes	Yes	Yes	Include
Dang et al. (2020)	Yes	Yes	Yes	Yes	Yes	Yes	Yes	Yes	Include
Zumelzu et al. (2018)	Yes	Yes	Yes	Yes	Yes	Yes	Yes	Yes	Include
Sheth et al. (2021)	Yes	Yes	Yes	Yes	Yes	Yes	Yes	Yes	Include
Haug et al. (2018)	Yes	Yes	Yes	Yes	Yes	Yes	Yes	Yes	Include
Pelster et al. (2019)	Yes	Yes	Yes	Yes	Yes	Yes	Yes	Yes	Include
Yoon et al. (2020)	Yes	Yes	Yes	Yes	Yes	Yes	Yes	Yes	Include
Porat Ben Amy et al. (2020) – Case #1	Yes	Yes	Yes	Unclear	Yes	Yes	Yes	Yes	Include
Porat Ben Amy et al. (2020) – Case #2	Yes	Yes	Yes	Unclear	Yes	Yes	Yes	Yes	Include
Acero Brand et al. (2018)	Yes	Yes	Yes	Yes	Yes	Yes	Yes	Yes	Include
Huntley et al. (2020) – Case #1	Yes	Yes	Yes	Yes	Yes	Yes	Yes	Yes	Include
Huntley et al. (2020) – Case #2	Yes	Yes	Yes	Yes	Yes	Yes	Yes	Yes	Include
Lederhandler et al. (2018)	Yes	Yes	Yes	Yes	Yes	Yes	Yes	Yes	Include
